# Supplementary material for: Comparing pharmacologic measures of tenofovir exposure in a U.S. pre-exposure prophylaxis randomized trial
Source: PLoS One. 2018 Jan 9;13(1):e0190118. doi: 10.1371/journal.pone.0190118 (PMC5760024; doi:10.1371/journal.pone.0190118)
Supplement: S1 Data — (XLSX) [file pone.0190118.s003.xlsx]

## Sheet: Limitations
Limitations of data
One limitation of the data is that at PBMCs were only collected every 6 months in this protocol, so hair and PMBCs were collected at the same time point for 33% of samples and at the neighboring quarterly visits (either 3 months before or after hair collection) for 67% of samples. The dates the hair and PMBC samples were collected are included in the table so that it is clear when each sample was…

## Sheet: Data Dictionary
Variable name	Source	how calculated	Description
tx	recorded		treatment assignment
age	recorded		age
race	self-report		race/ethnicity
weight	measured		weight (kg)
creatinine	measured		serum creatinine (mg/dL)
crcl	measured		creatinine clearance
color	observation		hair color
hairtxd1	self-report		Coloring
hairtxd2	self-report		Highlighting
hairtxd3	self-report		Bleaching
hairtxd4	self-report		Permanent wave
hairtxd5	self-report		Straightening
hairtxd	self-report		Any hair treatment
nattex	self-report		natural hair texture
hairdate	recorded		Date hair sample obtained
pbmcdate	recorded		Date PBMC sample obtained
pplasmadate	recorded		Date plasma sample obtained matched to PBMC
hplasmadate	recorded		Date plasma sample obtained matched to hair
hair_conc	measured		TDF concentration (ng/mg) in hair
plasma_conc_pbmc	measured		Plasma TFV concentration, PBMC collection date
plasma_conc_hair	measured		Plasma TFV concentration, hair collection date
pbmc_conc	measured		PBMC TFV-DP concentration
dtctbl_hair	calculated	if TFV level above detectable threshold for assay	detectable TFV in hair
dtctbl_pbmc	calculated	if TFV-DP level above detectable threshold for assay	detectable TFV-DP in PBMC
dtctbl_pplasma	calculated	if TFV level above detectable threshold for assay	detectable TFV in plasma matched to PBMC
dtctbl_hplasma	calculated	if TFV level above detectable threshold for assay	detectable TFV in plasma matched to hair
guespilp	Self-report CASI	Adherence self-reported in last 30 days based on visual analog scale (increments of 10%)	Self-reported adherence by CASI
pca_hair	recorded	Dividing the difference between the number of pills dispensed and the number returned by the number of days since the dispensing date	pill count adherence, hair collection date
pca_pbmc	recorded	Dividing the difference between the number of pills dispensed and the number returned by the number of days since the dispensing date	pill count adherence, PBMC collection date
mems30a_hair	recorded	Number of unique days on which MEMScap was opened in the 30 days before hair was collected, divided by 30	30-day adjusted adherence by MEMScap, hair date
mems30a_pbmc	recorded	Number of unique days on which MEMScap was opened in the 30 days before PBMC was collected, divided by 30	30-day adjusted adherence by MEMScap, PBMC date
mems90a_hair	recorded	Number of unique days on which MEMScap was opened in the 90 days before hair was collected, divided by 90	90-day adjusted adherence by MEMScap, hair date
mems90a_pbmc	recorded	Number of unique days on which MEMScap was opened in the 90 days before PMBC was collected, divided by 90	90-day adjusted adherence by MEMScap, PBMC date

## Sheet: Data
tx	age	race	weight	creatinine	crcl	color	hairtxd1	hairtxd2	hairtxd3	hairtxd4	hairtxd5	hairtxd	nattex	hairdate	pbmcdate	hair_conc	plasma_conc_pbmc	plasma_conc_hair	pbmc_conc	dtctbl_hair	dtctbl_pbmc	dtctbl_pplasma	dtctbl_hplasma	guespilp	pca_hair	pca_pbmc	mems30a_hair	mems30a_pbmc	mems90a_hair	mems90a_pbmc
Treatment	38	White	84.8	0.74	162.342	black/brown	no	no	no	no	no	no	wavy	2008-06-24	2007-03-20	0.0682524	154	105	24.2115	yes	yes	yes	yes	90	97.9167	94.5055	93.3333	70	87.7778	84.4444
Placebo	35	White	78.7	0.93	123.409	black/brown	no	no	no	no	no	no	curly	2007-12-05	2007-12-05	0.0118447	6.4	6.4	27.3959	yes	yes	yes	yes	90	79.1209	79.1209	60	60	71.1111	71.1111
Treatment	33	White	103.1	0.94	162.998	black/brown	no	no	no	no	no	no	wavy	2008-01-16	2007-10-24	0.0351	58.7	69.2	17.2872	yes	yes	yes	yes	60	51.1905		60	16.6667	45.5556	46.6667
Treatment	29	Black	91	1.05	133.611	black/brown	no	no	no	no	no	no	curly	2008-06-10	2008-09-17	0.0205882	28.7	373	7.71326	yes	yes	yes	yes	90	92.7273	66.6667	83.3333	40	55.5556	61.1111
Placebo	55	White	101.2	0.89	134.238	totally grey	no	no	no	no	no	no	straight	2008-06-27		0		0		no			no	90	102.041		50		31.1111
Treatment	35	API	71.7	0.92	113.655	black/brown	no	no	no	no	no	no	wavy	2007-11-05	2007-01-29	0.0516505	65.2	99.6	71.9355	yes	yes	yes	yes	90	88.7755	95.5556	93.3333	93.3333	87.7778	91.1111
Placebo	38	Other	75.1	0.82	129.746	black/brown	no	no	no	no	no	no	curly	2007-11-16		0		0		no			no	80	72.043		56.6667		65.5556
Treatment	46	White	96.7	0.99	127.522	reddish/blonde	yes	no	no	no	no	yes	wavy	2008-01-09	2008-01-09	0.0153398	70.5	70.5	40.466	yes	yes	yes	yes	90	75	75	80	80	70	70
Treatment	61	White	88.9	1.12	87.092	black/brown	no	no	no	no	no	no	straight	2007-12-20	2007-03-26	0.0794175	253	348	101.971	yes	yes	yes	yes	90	68.1319	80.8989	96.6667	43.3333	93.3333	63.3333
Placebo	52	White	76.7	1.19	78.7768	black/brown	no	no	no	no	no	no	wavy	2007-11-27		0		0		no			no	100	94.5055		86.6667		94.4444
Treatment	41	Black	103.2	1.17	121.282	black/brown	no	no	no	no	no	no	curly	2008-02-12	2007-11-13	0.0537	83.4	81.5	29.7202	yes	yes	yes	yes	70	53.8462	89.1304	76.6667	76.6667	78.8889	85.5556
Treatment	46	White	79.5	1.12	92.6711	black/brown	yes	no	no	no	no	yes	straight	2007-12-03	2007-12-03	0.0264356	48.3	48.3	0	yes	no	yes	yes	90	95.4545	95.4545	93.3333	93.3333	92.2222	92.2222
Placebo	49	White	77.3	0.88	111.021	black/brown	no	no	no	no	no	no	wavy	2007-10-22		0		0		no			no	100	97.5904		100		90
Treatment	37	White	84.4	0.84	143.737	black/brown	no	no	no	no	no	no	straight	2008-06-09	2008-09-08	0.0726733	195	258	61.1618	yes	yes	yes	yes	90	95	92.3077	90	86.6667	63.3333	84.4444
Treatment	57	White	100.2	0.82	140.864	black/brown	no	no	no	no	no	no	straight	2007-11-08	2008-02-06	0.0223762	71.2		76.6082	yes	yes	yes	yes	90	83.3333	78.8889	63.3333	73.3333	70	71.1111
Placebo	54	White	90	0.91	118.132	black/brown	no	no	no	no	no	no	wavy	2007-11-13	2007-11-13	0	0	0	0	no	no	no	no	90	77.5281	77.5281	66.6667	66.6667	56.6667	56.6667
Placebo	25	White	76.5	0.95	128.618	reddish/blonde	no	no	no	no	no	no	wavy	2008-01-11		0		0		no			no	60	45.5446		10		5.55556
Placebo	32	API	69.2	1.02	101.765	black/brown	no	no	no	no	no	no	wavy	2007-12-06		0		0		no			no	40	37.2093		60		36.6667
Treatment	38	White	75.8	1.21	88.7466	black/brown	no	no	no	no	no	no	straight	2008-05-19	2008-05-19	0.133333	63.5	63.5	44.041	yes	yes	yes	yes	70			93.3333	93.3333	68.8889	68.8889
Treatment	37	White	80.7	1	115.446	black/brown	no	no	no	no	no	no	straight	2008-06-18	2008-09-08	0.0581373	43.3	98.2	30.6079	yes	yes	yes	yes	90		71.9512	86.6667	96.6667	61.1111	84.4444
Treatment	46	White	102.9	1.14	117.844	reddish/blonde	no	no	no	no	no	no	wavy	2007-11-14	2007-08-14	0.0526471	137	127	48.4757	yes	yes	yes	yes	90	94.5652	97.7273	93.3333	80	94.4444	90
Treatment	29	White	84.5	0.92	141.599	black/brown	no	no	no	no	yes	yes	wavy	2007-11-28	2007-11-28	0.0231683	52.1	52.1	32.3747	yes	yes	yes	yes	100	87.9518	87.9518	83.3333	83.3333	80	80
Treatment	44	White	117.9	1.08	145.556	reddish/blonde	no	no	no	no	no	no	straight	2008-06-24	2008-06-24	0.0309901	83.2	83.2	30.1587	yes	yes	yes	yes	90	89.8876	89.8876	76.6667	76.6667	85.5556	85.5556
Treatment	29	White	71.7	1.18	93.6758	reddish/blonde	no	no	no	no	no	no	straight	2007-11-14	2007-11-14	0.0532353	108	108	62.6774	yes	yes	yes	yes	90	72.5275	72.5275	90	90	94.4444	94.4444
Placebo	29	Other	74.8	0.87	132.548	black/brown	no	no	no	no	no	no	curly	2008-02-27	2008-05-21	0	0	0	0	no	no	no	no	80			0	0	0	0
Placebo	51	White	83.4	0.99	104.133	black/brown	yes	no	no	no	no	yes	wavy	2007-11-28	2007-08-29	0	0	0	0	no	no	no	no	100	100	56.0345	93.3333	93.3333	68.8889	62.2222
Placebo	44	White	70.8	1.25	75.52	black/brown	no	no	no	no	no	no	curly	2008-05-19	2008-05-19	0	0	0	0	no	no	no	no	90	91.0112	91.0112	96.6667	96.6667	86.6667	86.6667
Treatment	37	White	95.2			black/brown	yes	no	no	no	no	yes	curly	2007-12-11	2007-09-13	0.0416	142	49.9	49.3122	yes	yes	yes	yes	90	91.0112		86.6667	86.6667	88.8889	93.3333
Placebo	50	White	110.2	0.94	146.543	black/brown	yes	no	no	no	no	yes	straight	2008-01-17		0		0		no			no	90	101.02		100		100
Treatment	40	White	98.9	0.89	154.338	black/brown	no	no	no	no	no	no	wavy	2007-11-08	2007-02-22	0.105941	244	70.2	85.8298	yes	yes	yes	yes	100	75.9494	98.0198	3.33333	90	1.11111	90
Treatment	31	White	98.9	0.97	154.354	black/brown	no	no	no	no	no	no	wavy	2007-11-19	2007-08-21	0.0114563	30.9	140	29.0577	yes	yes	yes	yes	90	93.3333	81.3187	86.6667	93.3333	92.2222	84.4444
Placebo	52	White	94.3	0.85	135.595	black/brown	no	no	no	no	no	no	wavy	2008-01-08		0		0		no			no	80	57.1429		50		41.1111
Treatment	26	Other	77	0.96	126.997	black/brown	no	no	no	no	no	no	wavy	2007-12-05	2007-12-05	0.0555882	64.3	64.3	49.5863	yes	yes	yes	yes	70	86.5854	86.5854	83.3333	83.3333	76.6667	76.6667
Placebo	42	White	84.4	1.01	113.74	black/brown	yes	no	no	no	no	yes	wavy	2008-01-24	2008-01-24	0	0	0	0	no	no	no	no	100	77.551	77.551	96.6667	96.6667	74.4444	74.4444
Treatment	41	White	96.8	1.04	127.981	black/brown	no	no	no	no	no	no	wavy	2008-01-30	2007-11-05	0.0422	0	99.5	0	yes	no	no	yes	100	73.2558		96.6667	0	68.8889	1.11111
Treatment	50	White	88.4	0.94	117.553	totally grey	no	no	no	no	no	no	wavy	2007-12-19	2007-12-19	0.0610891	106	106	61.9458	yes	yes	yes	yes	80	98.8095	98.8095	100	100	92.2222	92.2222
Treatment	45	White	99	0.91	143.544	black/brown	no	no	no	no	no	no	straight	2008-01-10	2008-01-10	0.0788119	104	104	64.6105	yes	yes	yes	yes	100	101.099	101.099	100	100	100	100
Placebo	48	White	91.7	1.05	111.593	black/brown	no	no	no	no	no	no	straight	2007-11-13		0		0		no			no	90	100		73.3333		50
Treatment	41	API	66.2	0.94	96.8351	black/brown	yes	no	no	no	no	yes	straight	2007-11-30	2007-03-16	0.0465347	302	370	69.2481	yes	yes	yes	yes	90	89.2857	98.9474	93.3333	80	84.4444	93.3333
Treatment	43	White	88.4	1.15	103.56	black/brown	no	no	no	no	no	no	straight	2008-05-01	2008-05-01	0.0441584	48.3	48.3	24.5135	yes	yes	yes	yes	100			93.3333	93.3333	90	90
Placebo	51	White	85.9	0.81	131.089	reddish/blonde	no	no	no	no	no	no	straight	2007-11-20		0		0		no			no	90	75.4717		63.3333		75.5556
Placebo	44	White	83	1.1	100.606	reddish/blonde	no	yes	no	no	no	yes	wavy	2008-04-01		0		0		no			no	90	96.3636		90		57.7778
Treatment	56	White	72.6	1.06	79.9057	black/brown	no	no	no	no	no	no	straight	2008-03-27	2008-03-27	0.0968932	367	367	71.6865	yes	yes	yes	yes	90	101.111	101.111	100	100	100	100
Placebo	45	White	101.6	0.88	152.336	black/brown	no	no	no	no	no	no	straight	2008-01-10		0		0		no			no	100	97.8495		83.3333		83.3333
Treatment	45	White	101.2	1	133.528	black/brown	no	no	no	no	no	no	wavy	2008-03-12	2008-06-23	0.0694059	0	446	52.4764	yes	yes	no	yes	90	86.0465	38.835	90	0	34.4444	31.1111
Treatment	40	White	89.4	0.93	133.513	reddish/blonde	no	yes	no	no	no	yes	straight	2008-02-01	2008-05-01	0.0297059	258	451	41.8602	yes	yes	yes	yes	90	96.6102	86.6667	90	80	62.2222	85.5556
Treatment	37	White	86	1.18	104.261	reddish/blonde	yes	no	yes	no	no	yes	straight	2007-11-19	2007-11-19	0.0283168	39.6	39.6	20.8527	yes	yes	yes	yes	90	89.011	89.011	73.3333	73.3333	71.1111	71.1111
Placebo	45	White	69.7	1.07	85.9489	reddish/blonde	no	no	no	no	no	no	straight	2008-05-05		0		0		no			no	90	95.9184		93.3333		95.5556
Treatment	58	White	86	1.11	88.2382	totally grey	no	no	no	no	no	no	straight	2007-12-18	2008-03-13	0.0731683	172	436	25.8028	yes	yes	yes	yes	90	91.1111	97.6744	70	96.6667	58.8889	91.1111
Treatment	37	White	61.9	1.16	76.3374	black/brown	no	no	no	no	no	no	straight	2007-11-28	2007-11-28	0.0775248	63.7	63.7	55.8059	yes	yes	yes	yes	90	96.7033	96.7033	0	0	0	0
Treatment	43	White	76.7	1.1	93.9381	black/brown	no	no	no	no	no	no	curly	2008-01-08	2007-10-09	0.0572277	252	276	82.0434	yes	yes	yes	yes	90	97.8022	98.9011	0	0	0	0
Treatment	32	White	101.2	0.91	166.813	reddish/blonde	no	no	no	no	no	no	wavy	2008-05-28	2008-05-28	0.208824	92.1	92.1	29.6888	yes	yes	yes	yes	90	102.198	102.198	93.3333	93.3333	94.4444	94.4444
Placebo	53	White	79.9	0.97	99.5318	black/brown	no	no	no	no	no	no	straight	2007-12-17		0		0		no			no	100	95.5056		93.3333		92.2222
Placebo	58	White	96.7	1.03	106.923	black/brown	yes	yes	no	no	no	yes	straight	2007-11-19		0		0		no			no	80	84.0909		76.6667		78.8889
Placebo	22	White	81.6	0.95	140.772	reddish/blonde	no	no	no	no	no	no	curly	2008-03-10		0		0		no			no	70	74.7253		66.6667		71.1111
Placebo	48	White	105.3	0.88	152.898	black/brown	no	no	no	no	no	no	wavy	2007-12-03		0		0		no			no	90	91.0112		93.3333		86.6667
Placebo	49	White	106.1	0.99	135.453	black/brown	no	no	no	no	no	no	wavy	2007-11-07	2007-02-05	0	0	0	0	no	no	no	no	100	97.8261	101.124	76.6667	93.3333	91.1111	94.4444
Treatment	41	White	106.4	1.02	143.431	black/brown	no	no	no	no	no	no	wavy	2007-12-20	2007-09-20	0.056	45.7	104	30.2917	yes	yes	yes	yes	100	102.198	101.099	100	100	93.3333	88.8889
Treatment	41	White	77.8	0.92	116.277	reddish/blonde	no	no	no	no	no	no	straight	2007-12-18	2007-12-18	0.0213592	68.1	68.1	9.72647	yes	yes	yes	yes	60	3.57143	3.57143	56.6667	56.6667	57.7778	57.7778
Treatment	32	API	73.9	0.9	123.167	black/brown	no	no	no	no	no	no	straight	2007-12-14	2007-12-14	0.0201961	138	138	92.7465	yes	yes	yes	yes	90	36.25	36.25	93.3333	93.3333	32.2222	32.2222
Placebo	23	White	75.7	1.01	121.795	reddish/blonde	no	no	no	no	no	no	straight	2007-12-10	2007-12-10	0	0	0	0	no	no	no	no	100	93.6842	93.6842	96.6667	96.6667	92.2222	92.2222
Placebo	20	Other	81	0.96	140.625	black/brown	no	no	no	no	yes	yes	wavy	2007-10-26	2007-08-03	0	0	0	0	no	no	no	no	90	76.1905		90	0	70	1.11111
Treatment	37	White	67.2	0.99	97.1044	black/brown	no	no	no	no	no	no	wavy	2008-06-12	2008-06-12	0.0714563	131	131	33.3605	yes	yes	yes	yes	100	98.9011	98.9011	93.3333	93.3333	96.6667	96.6667
Treatment	36	White	115.8	0.9	185.852	black/brown	no	no	no	no	no	no	wavy	2008-01-29	2007-04-26	0.0386139	43.1	191	33.9738	yes	yes	yes	yes	100	100.98	86.8132	100	76.6667	97.7778	86.6667
Placebo	55	White	85.5	1.06	95.2241	black/brown	no	no	no	no	no	no	wavy	2007-11-30		0		0		no			no	90	86		83.3333		84.4444
Placebo	28	White	106.4	0.78	212.194	black/brown	no	no	no	no	no	no	straight	2008-06-13		0		0		no			no	100			86.6667		56.6667
Placebo	28	Other	73	1.09	104.179	black/brown	no	no	no	no	no	no	wavy	2008-03-04		0		0		no			no	90	76.7857		70		48.8889
Treatment	44	White	128.5	1.27	134.908	black/brown	no	no	no	no	no	no	straight	2007-11-14	2007-11-14	0.0276238	73.1	73.1	32.1597	yes	yes	yes	yes	100	96.5116	96.5116	100	100	91.1111	91.1111
Placebo	30	Other	74.3	0.97	117.025	black/brown	no	no	no	no	no	no	wavy	2007-12-17		0		0		no			no		65.8537		40		58.8889
Placebo	29	Other	90.5	0.98	142.368	black/brown	no	no	no	no	no	no	curly	2008-01-31	2008-05-01	0	0	0	0	no	no	no	no	70	61.1765		46.6667	70	54.4444	58.8889
Placebo	35	White	75.9	0.91	121.635	black/brown	no	no	no	no	no	no	wavy	2007-11-08		0		0		no			no	90	95.6989		96.6667		92.2222
Placebo	45	White	87.5	0.95	121.528	reddish/blonde	no	no	no	no	no	no	wavy	2007-11-15		0		0		no			no	90	80.2326		86.6667		86.6667
Treatment	47	White	87.2	1.04	108.301	black/brown	no	no	no	no	no	no	curly	2008-02-28	2008-05-29	0	87.4	188	43.621	no	yes	yes	yes	90	82.3529	80.2198	83.3333	73.3333	42.2222	75.5556
Placebo	44	White	108.2	0.79	182.616	black/brown	no	no	no	no	no	no	wavy	2007-11-13		0		0		no			no	90	101.02		100		98.8889
Treatment	27	White	78.3	0.85	144.574	black/brown	no	no	no	no	no	no	curly	2007-11-13	2008-02-12	0.0430693	209	26.6	38.9741	yes	yes	yes	yes	90	94.1176	79.1209	83.3333	80	85.5556	77.7778
Placebo	52	White	68	0.86	96.6408	black/brown	yes	no	no	no	no	yes	straight	2008-02-13		0		0		no			no	90	80.9524		76.6667		54.4444
Treatment	30	White	67.4	1.06	97.1436	black/brown	yes	yes	no	no	no	yes	straight	2007-12-13	2007-12-13	0.0635294	104	104	52.8689	yes	yes	yes	yes	90	78.022	78.022	73.3333	73.3333	75.5556	75.5556
Placebo	33	White	84	1.09	114.526	black/brown	no	no	no	no	no	no	curly	2007-12-17		0		0		no			no	90	89.1892		90		90
Placebo	59	White	82.9	1.15	81.0978	black/brown	no	no	no	no	no	no	straight	2007-12-03		0		0		no			no	100	96.8421		0		0
Treatment	48	White	78.9	0.83	121.466	black/brown	no	no	no	no	no	no	curly	2008-05-13	2007-11-19	0.0728713	76.6	104	42.2992	yes	yes	yes	yes	80	84.6154	95.6044	66.6667	93.3333	77.7778	95.5556
Placebo	40	API	82.6	1.12	102.431	black/brown	no	no	no	no	no	no	curly	2008-01-09		0		0		no			no	40	49.4506		63.3333		43.3333
Placebo	62	White	102.1	1.01	109.513	totally grey	no	no	no	no	no	no	wavy	2007-10-23		0		0		no			no	100	103.371		40		47.7778
Treatment	56	White	82.7	0.9	107.204	black/brown	no	no	no	no	no	no	straight	2007-10-25	2007-10-25	0.0727723	96.7	96.7	38.4577	yes	yes	yes	yes	100	98.9011	98.9011	80	80	82.2222	82.2222
Placebo	50	White	73.9	0.98	94.2602	black/brown	no	no	no	no	no	no	straight	2007-12-04		0		0		no			no	90	94.5055		93.3333		91.1111
Treatment	45	White	112.7	0.95	156.528	black/brown	yes	no	no	no	no	yes	wavy	2007-10-29	2007-10-29	0.0483333	84.7	84.7	79.4583	yes	yes	yes	yes	80	93.75	93.75	80	80	84.4444	84.4444
Placebo	56	White	96.5	0.87	129.406	black/brown	no	no	no	no	no	no	straight	2007-12-12	2007-12-12	0	0	0	0	no	no	no	no	100	96.6292	96.6292	20	20	18.8889	18.8889
Treatment	38	API	84	1.33	89.4737	black/brown	no	no	no	no	no	no	curly	2008-01-16	2008-01-16	0.070396	38.6	38.6	23.7547	yes	yes	yes	yes	80	82.7957	82.7957	90	90	83.3333	83.3333
Treatment	20	White	68	0.75	151.111	reddish/blonde	no	no	no	no	no	no	straight	2008-04-17	2008-05-19	0.0113861	0	0	0	yes	no	no	no	70	1.5873	21.875	0	0	0	0
